# Supplementary material for: Dual reporter genetic mouse models of pancreatic cancer identify an epithelial‐to‐mesenchymal transition‐independent metastasis program
Source: EMBO Mol Med. 2018 Aug 17;10(10):e9085. doi: 10.15252/emmm.201809085 (PMC6180301; doi:10.15252/emmm.201809085)
Supplement: Supplementary file 2 — Source Data for Appendix [file EMMM-10-e9085-s005.zip]

Archive with 4 entries (3 files):
- EMM-2018-09085_Appendix_Source_data/
- EMM-2018-09085_Appendix_Source_data/EMM-2018-09085_SourceDataForAppendixFigureS1.xlsx
- EMM-2018-09085_Appendix_Source_data/EMM-2018-09085_SourceDataForAppendixFigureS2.xlsx
- EMM-2018-09085_Appendix_Source_data/EMM-2018-09085_SourceDataForAppendixFigureS7.xlsx
