# Supplementary material for: Dual reporter genetic mouse models of pancreatic cancer identify an epithelial‐to‐mesenchymal transition‐independent metastasis program
Source: EMBO Mol Med. 2018 Aug 17;10(10):e9085. doi: 10.15252/emmm.201809085 (PMC6180301; doi:10.15252/emmm.201809085)
Supplement: Supplementary file 2 — Source Data for Appendix [file EMMM-10-e9085-s005.zip › EMM-2018-09085_Appendix_Source_data/EMM-2018-09085_SourceDataForAppendixFigureS1.xlsx]

## Sheet: Appendix Figure S1
	Appendix Figure S1 Expression of Fsp1, Zeb1, and Vimentin in pancreatic cancer cells
		Fsp1 staining on KPC, KPC;Twist1cKO, or KPC;Snai1cKO tumor sections
		No. of FSP1+/YFP+ per 40x image-- TSA stain 1/17/2016
		Tag	1	2	3	4	5		Mean	Group			KPC	KPC;TwistcKO	KPC;SnailcKO
		339D	20	80	9	14	6		25.8	KPC		Mean	13.95	3	1.75
		686F	11	5	3	8	7		6.8	KPC		Percent change	Factor	7.16846	7.16846
		685F	3	0	13	15	40		14.2	KPC			KO	21.5054	12.5448
		330D	12	2	19	12	0		9	KPC		Percent change		78.4946	87.4552
		N210	0	0	0	0	0		0	KPC; SnailcKO
		C808	1	5	0	9	0		3	KPC; SnailcKO		P value by one-way ANOVA
		U425	0	0	1	0	0		0.2	KPC; SnailcKO		KPC vs KPC;Twist1cKO			0.0469
		N212	9	5	1	4	0		3.8	KPC; SnailcKO		KPC vs KPC;Snai1cKO			0.0284
		3863	0	0	0	0	1		0.2	KPC; TwistcKO		KPC;Twist1cKO vs KPC;Snai1cKO			0.9444
		B33	0	0	2	0	0		0.4	KPC; TwistcKO
		R188	6	15	10	1	9		8.2	KPC; TwistcKO
		S874	0	11	1	0	4		3.2	KPC; TwistcKO
		total # of Cells
		Tag	1	2	3	4	5		Mean	Group
		339D	371.5	324	398	444	359.5	324	379.4	KPC
		686F	347.5	457.5	297.5	279.5	305	0	337.4	KPC
		685F	382	363.5	384.5	375	417.5	0	384.5	KPC
		330D	269	252.5	321.5	318.5	455	0	323.3	KPC
		N210	371	389	330	383.5	346	0	363.9	KPC; SnailcKO
		C808	426	345.5	343	280.5	383.5	0	355.7	KPC; SnailcKO
		U425	484.5	468.5	467	451.5	463	0	466.9	KPC; SnailcKO
		N212	526	512	452.5	482	337.5	0	462	KPC; SnailcKO
		3863	326	391	505	448	541.5	0	442.3	KPC; TwistcKO
		B33	425.5	408.5	476.5	456.5	355.5	0	424.5	KPC; TwistcKO
		R188	315	286.5	268	354.5	353	0	315.4	KPC; TwistcKO
		S874	382	467.5	349.5	308.5	351	0	371.7	KPC; TwistcKO		P value by one-way ANOVA
												KPC vs KPC;Twist1cKO			0.0496
												KPC vs KPC;Snai1cKO			0.0259
		% double +										KPC;Twist1cKO vs KPC;Snai1cKO			0.91
		Tag	1	2	3	4	5		Mean	Group
		339D	5.38358	24.6914	2.26131	3.15315	1.66898		7.43168	KPC			KPC	KPC;TwistcKO	KPC;SnailcKO
		686F	3.16547	1.0929	1.0084	2.86225	2.29508		2.08482	KPC		Mean	4.013	0.9043	0.4422
		685F	0.78534	0	3.38101	4	9.58084		3.54944	KPC		Percent change	Factor	24.919	24.919
		330D	4.46097	0.792079	5.9098	3.76766	0		2.9861	KPC			KO	22.5343	11.0192
		N210	0	0	0	0	0		0	KPC; SnailcKO		Percent change		77.4657	88.9808
		C808	0.234742	1.44718	0	3.20856	0		0.978095	KPC; SnailcKO
		U425	0	0	0.214133	0	0		0.0428266	KPC; SnailcKO
		N212	1.71103	0.976562	0.220994	0.829876	0		0.747692	KPC; SnailcKO
		3863	0	0	0	0	0.184672		0.0369344	KPC; TwistcKO
		B33	0	0	0.419727	0	0		0.0839454	KPC; TwistcKO
		R188	1.90476	5.2356	3.73134	0.282087	2.54958		2.74067	KPC; TwistcKO
		S874	0	2.35294	0.286123	0	1.1396		0.755733	KPC; TwistcKO
		Zeb1 staining on KPC, KPC;Twist1cKO, or KPC;Snai1cKO tumor sections
		No. of Zeb1+/YFP+ per 40x image-- TSA stain 1/17/2016
		Tag	1	2	3	4	5		Mean	Group			KPC	KPC;TwistcKO	KPC;SnailcKO
		339D	11	7	6	55	24		20.6	KPC		Mean	29.4	6.75	4.15
		686F	40	37	29	30	52		37.6	KPC		Percent change	Factor	3.40136	3.40136
		685F	57	43	24	5	21		30	KPC			KO	22.9592	14.1156
		330D	0	9					4.5	KPC		Percent change		77.0408	85.8844
		N210	0	14	5	1	1		4.2	KPC; SnailcKO
		C808	0	2	13	8	0		4.6	KPC; SnailcKO
		U425	0	0	0	0	0		0	KPC; SnailcKO
		N212	0	0	9	30	0		7.8	KPC; SnailcKO		P value by one-way ANOVA
		3863	0	0	7	5	0		2.4	KPC; TwistcKO		KPC vs KPC;Twist1cKO			0.0024
		B33	0	0	3	0	5		1.6	KPC; TwistcKO		KPC vs KPC;Snai1cKO			0.0012
		R188	14	9	11	3	30		13.4	KPC; TwistcKO		KPC;Twist1cKO vs KPC;Snai1cKO			0.8089
		S874	17	10	12	6	3		9.6	KPC; TwistcKO
		total # of Cells
		Tag	1	2	3	4	5		Mean	Group
		339D	341	202.25	173.75	162.25	204		216.65	KPC
		686F	225.75	197.75	212.5	165	200.75		200.35	KPC
		685F	264.25	266.5	173.5	239.5	217.75		232.3	KPC
		330D	198	202.5	0	0	0		80.1	KPC
		N210	216.75	202.75	252.5	209	123		200.8	KPC; SnailcKO
		C808	118.5	186.25	399.5	218.25	183.25		221.15	KPC; SnailcKO
		U425	233.25	220.75	227.75	257.75	186		225.1	KPC; SnailcKO
		N212	316	319.5	347	199.75	288		294.05	KPC; SnailcKO
		3863	322.5	275	211	215.75	268		258.45	KPC; TwistcKO
		B33	191.25	279.75	283.5	261.75	251.75		253.6	KPC; TwistcKO
		R188	323.25	331.75	233.25	174.75	296		271.8	KPC; TwistcKO
		S874	233.5	255	222	217.75	257.75		237.2	KPC; TwistcKO		P value by one-way ANOVA
												KPC vs KPC;Twist1cKO			0.0009
												KPC vs KPC;Snai1cKO			0.0006
		% double +										KPC;Twist1cKO vs KPC;Snai1cKO			0.8865
		Tag	1	2	3	4	5		Mean	Group
		339D	3.22581	3.46106	3.45324	33.8983	11.7647		11.1606	KPC			KPC	KPC;TwistcKO	KPC;SnailcKO
		686F	17.7187	18.7105	13.6471	18.1818	25.9029		18.8322	KPC		Mean	14.22	2.641	1.789
		685F	21.5705	16.1351	13.8329	2.08768	9.64409		12.654	KPC		Percent change	Factor	7.03235	7.03235
		330D	0	4.44444					2.22222	KPC			KO	18.5724	12.5809
		N210	0	6.90506	1.9802	0.478469	0.813008		2.03535	KPC; SnailcKO		Percent change		81.4276	87.4191
		C808	0	1.07383	3.25407	3.66552	0		1.59868	KPC; SnailcKO
		U425	0	0	0	0	0		0	KPC; SnailcKO
		N212	0	0	2.59366	15.0188	0		3.52249	KPC; SnailcKO
		3863	0	0	3.31754	2.3175	0		1.12701	KPC; TwistcKO
		B33	0	0	1.0582	0	1.9861		0.60886	KPC; TwistcKO
		R188	4.33101	2.71289	4.71597	1.71674	10.1351		4.72235	KPC; TwistcKO
		S874	7.28051	3.92157	5.40541	2.75545	1.16392		4.10537	KPC; TwistcKO
		Vimentin staining on KPC, KPC;Twist1cKO, or KPC;Snai1cKO tumor sections
		No. of Vimentin+/YFP+ per 40x image-- TSA stain 1/18/2016
		Tag	1	2	3	4	5		Mean	Group			KPC	KPC;TwistcKO	KPC;SnailcKO
		339D	8	19	25	11	8		14.2	KPC		Mean	19.1	5.7	5.05
		686F	4	19	48	13	28		22.4	KPC		Percent change	Factor	5.2356	5.2356
		685F	16	52	23	40	0		26.2	KPC			KO	29.8429	26.4398
		330D	23	11	13	8	13		13.6	KPC		Percent change		70.1571	73.5602
		N210	0	0	0	0	0		0	KPC; SnailcKO
		C808	1	2	0	1	0		0.8	KPC; SnailcKO
		U425	0	50	4	0	0		10.8	KPC; SnailcKO		P value by one-way ANOVA
		N212	42	1	0	0	0		8.6	KPC; SnailcKO		KPC vs KPC;Twist1cKO			0.0191
		3863	0	0	0	1	1		0.4	KPC; TwistcKO		KPC vs KPC;Snai1cKO			0.0148
		B33	3	2	3	2	4		2.8	KPC; TwistcKO		KPC;Twist1cKO vs KPC;Snai1cKO			0.985
		R188	8	8	15	10	2		8.6	KPC; TwistcKO
		S874	21	8	12	4	10		11	KPC; TwistcKO
		total # of Cells
		Tag	1	2	3	4	5		Mean	Group
		339D	421	248.75	331.5	276.75	449.5		345.5	KPC
		686F	151.75	131	120	210.25	195		161.6	KPC
		685F	236.25	268.75	211.5	229.5	269.25		243.05	KPC
		330D	261	216.5	183.25	180.25	221.25		212.45	KPC
		N210	187.25	246	317.25	280	231.25		252.35	KPC; SnailcKO
		C808	197.25	203.75	178.25	170.5	370		223.95	KPC; SnailcKO
		U425	276.75	264.5	244.5	267.75	200.75		250.85	KPC; SnailcKO
		N212	253	230.75	265.5	236.5	323.75		261.9	KPC; SnailcKO
		3863	202.25	179.75	190.25	177.75	303.75		210.75	KPC; TwistcKO
		B33	221.75	177.5	138.75	159.5	226.5		184.8	KPC; TwistcKO
		R188	160	117	187	267	299		206	KPC; TwistcKO
		S874	317.667	268.667	265	321.333	301.333		294.8	KPC; TwistcKO		P value by one-way ANOVA
												KPC vs KPC;Twist1cKO			0.0444
												KPC vs KPC;Snai1cKO			0.03
		% double +										KPC;Twist1cKO vs KPC;Snai1cKO			0.9656
		Tag	1	2	3	4	5		Mean	Group
		339D	1.90024	7.63819	7.54148	3.97471	1.77976		4.56687	KPC			KPC	KPC;TwistcKO	KPC;SnailcKO
		686F	2.63591	14.5038	40	6.18312	14.359		15.5364	KPC		Mean	9.312	2.575	1.982
		685F	6.77249	19.3488	10.8747	17.4292	0		10.885	KPC		Percent change	Factor	10.7388	10.7388
		330D	8.81226	5.08083	7.09413	4.43828	5.87571		6.26024	KPC			KO	27.6525	21.2844
		N210	0	0	0	0	0		0	KPC; SnailcKO		Percent change		72.3475	78.7156
		C808	0.506971	0.981595	0	0.58651	0		0.415015	KPC; SnailcKO
		U425	0	18.9036	1.63599	0	0		4.10792	KPC; SnailcKO
		N212	16.6008	0.433369	0	0	0		3.40683	KPC; SnailcKO
		3863	0	0	0	0.562588	0.329218		0.178361	KPC; TwistcKO
		B33	1.35287	1.12676	2.16216	1.25392	1.766		1.53234	KPC; TwistcKO
		R188	5	6.83761	8.02139	3.74532	0.668896		4.85464	KPC; TwistcKO
		S874	6.6107	2.97767	4.5283	1.24481	3.31858		3.73601	KPC; TwistcKO
