# Supplementary material for: Dual reporter genetic mouse models of pancreatic cancer identify an epithelial‐to‐mesenchymal transition‐independent metastasis program
Source: EMBO Mol Med. 2018 Aug 17;10(10):e9085. doi: 10.15252/emmm.201809085 (PMC6180301; doi:10.15252/emmm.201809085)
Supplement: Supplementary file 2 — Source Data for Appendix [file EMMM-10-e9085-s005.zip › EMM-2018-09085_Appendix_Source_data/EMM-2018-09085_SourceDataForAppendixFigureS2.xlsx]

## Sheet: Appendix Figure S2
	Appendix Figure S2 Percentage of YFP-expressing cancer cells showing positive αSMA staining in KPC;YFP tumors
	Mouse #	Image #	aSMA+	Total	%	Average
			cancer cell#	cancer cell #
	1	1	4	81	4.93827	4.93344
		2	6	106	5.66038
		3	5	119	4.20168
	2	1	3	91	3.2967	3.29479
		2	4	76	5.26316
		3	2	151	1.3245
	3	1	2	71	2.8169	2.81335
		2	4	113	3.53982
		3	1	48	2.08333
	4	1	2	52	3.84615	3.83993
		2	3	71	4.22535
		3	2	58	3.44828
