# Supplementary material for: Dual reporter genetic mouse models of pancreatic cancer identify an epithelial‐to‐mesenchymal transition‐independent metastasis program
Source: EMBO Mol Med. 2018 Aug 17;10(10):e9085. doi: 10.15252/emmm.201809085 (PMC6180301; doi:10.15252/emmm.201809085)
Supplement: Supplementary file 2 — Source Data for Appendix [file EMMM-10-e9085-s005.zip › EMM-2018-09085_Appendix_Source_data/EMM-2018-09085_SourceDataForAppendixFigureS7.xlsx]

## Sheet: Appendix Figure S7
	Appendix Figure S7D Percentage of cells that are double-positive for both tdTomato and αSMA, Vimentin, or Zeb1 among all Fsp1-Cre/tdTomato+ cancer cells in KPF;Fsp1-Cre;R26Dual PDAC mice
	Mouse #	Image #	aSMA+	Fsp/tdTomato+	%	Average
			cancer cell	cancer cell
	A369	1	2	4	50	66.6667
		2	2	2	100
		3	1	2	50
	219X	1	0	2	0	55.5556
		2	2	3	66.6667
		3	3	3	100
	261X	1	1	1	100	77.7778
		2	2	3	66.6667
		3	2	3	66.6667
	C521	1	1	3	33.3333	58.3333
		2	2	2	100
		3	0	1	0
		4	1	1	100
	Mouse #	Image #	Vimentin+	Fsp/tdTomato+	%	Average
			cancer cell	cancer cell
	A369	1	2	4	50	47.7273
		2	5	11	45.4545
	219X	1	2	4	50	41.6667
		2	1	3	33.3333
	261X	1	1	2	50	75
		2	1	1	100
	C521	1	1	3	33.3333	47.9167
		2	5	8	62.5
	Mouse #	Image #	Zeb1+	Fsp/tdTomato+	%	Average
			cancer cell	cancer cell
	A369	1	1	3	33.3333	16.6667
		2	0	2	0
	219X	1	1	4	25	29.1667
		2	2	6	33.3333
	261X	1	2	3	66.6667	58.3333
		2	1	2	50
	C521	1	3	7	42.8571	21.4286
		2	0	2	0
