# Supplementary material for: Dual reporter genetic mouse models of pancreatic cancer identify an epithelial‐to‐mesenchymal transition‐independent metastasis program
Source: EMBO Mol Med. 2018 Aug 17;10(10):e9085. doi: 10.15252/emmm.201809085 (PMC6180301; doi:10.15252/emmm.201809085)
Supplement: Supplementary file 4 — Source Data for Figure 2 [file EMMM-10-e9085-s002.xlsx]

## Sheet: Figure 2
	Figure 2B Quantification of EGFP (epithelial-type) cancer cells and tdTomato (EMT) cancer cells in KPF;αSMA-Cre;R26Dual PDAC mice
								%	%	%	Average%	Average%	Average%
		KPF;αSMA-Cre;R26Dual			EMT phenotype	Epithelial phenotype	Transitioning	EMT phenotype	Epithelial phenotype	Transitioning	EMT phenotype	Epithelial phenotype	Transitioning
		Mouse ID	Image #	Total cell #	tdTomato	GFP	Tomato/GFP	tdTomato	GFP	Tomato/GFP	tdTomato	GFP	Tomato/GFP
		J37	1	126	2	124	0	1.5873	98.4127	0	1.90745	97.6624	0.430108
			2	155	4	149	2	2.58065	96.129	1.29032
			3	193	3	190	0	1.5544	98.4456	0
		J317	1	202	2	199	1	0.990099	98.5149	0.49505	2.16979	96.9823	0.847929
			2	211	5	205	1	2.36967	97.1564	0.473934
			3	127	4	121	2	3.14961	95.2756	1.5748
		J488	1	90	1	89	0	1.11111	98.8889	0	1.22825	98.5621	0.209644
			2	159	2	156	1	1.25786	98.1132	0.628931
			3	76	1	75	0	1.31579	98.6842	0
