# Supplementary material for: Dual reporter genetic mouse models of pancreatic cancer identify an epithelial‐to‐mesenchymal transition‐independent metastasis program
Source: EMBO Mol Med. 2018 Aug 17;10(10):e9085. doi: 10.15252/emmm.201809085 (PMC6180301; doi:10.15252/emmm.201809085)
Supplement: Supplementary file 5 — Source Data for Figure 4 [file EMMM-10-e9085-s003.xlsx]

## Sheet: Figure 4
	Figure 4C Quantification of EGFP (epithelial-type) cancer cells and tdTomato (EMT) cancer cells in KPF;Fsp1-Cre;R26Dual PDAC mice
							E-caderin (CDH1)		Vimentin (VIM)		Fsp1 (S100A4)		aSMA (ACTA2)		Twist (TWIST1)		Snail (SNAI1)		Col1a1		Fibronectin				CK19 (KRT19)
						Treatment	Control	TGF-β	Control	TGF-β	Control	TGF-β	Control	TGF-β	Control	TGF-β	Control	TGF-β	Control	TGF-β	Control	TGF-β		Treatment	Control	TGF-β
		Relative Expression Normalized to GAPDH				Biological replicate 1	0.000749136	0.000351743	0.120462	0.110854	0.00105904	0.00362535	2.87532e-05	8.37302e-05	0.00316461	0.00352617	0.00015674	0.00119601	9.47102e-06	9.51477e-05	0.0568729	0.233657		Biological replicate 1	0.0357977	0.0229309
		= 2^ ΔCt				Biological replicate 2	0.000565711	0.000284123	0.121135	0.118935	0.00128868	0.0026127	2.65245e-05	9.57124e-05	0.00310011	0.00413648	0.00015779	0.00140831	7.52117e-06	1.57189e-05	0.0560889	0.289026		Biological replicate 2	0.0354771	0.0222108
						Biological replicate 3	0.000685539	0.000314263	0.132844	0.13554	0.00125959	0.00375885	3.0123e-05	9.57963e-05	0.00316461	0.00411567	0.000169228	0.00135762	9.63783e-06	9.91838e-05	0.0636558	0.267286		Biological replicate 3	0.0342972	0.0237586
						Biological replicate 4	0.000668712	0.000148777	0.119081	0.121531	0.000335643	0.00346251	2.35682e-05	9.04537e-05	0.00310011	0.00368728	0.000163761	0.0011886	8.40906e-06	9.9853e-05	0.0654434	0.25982		Biological replicate 4	0.0367182	0.0219329
						Average	0.000667275	0.000274726	0.12338	0.121715	0.000985738	0.00336485	2.72422e-05	9.14232e-05	0.00313236	0.0038664	0.00016188	0.00128764	8.75977e-06	7.74758e-05	0.0605152	0.262447		Average	0.0355726	0.0227083
						p value		0.00410167		0.603287		0.0081501		0.000259301		0.0187387		0.000263981		0.04245		0.000428072		p value		0.000690658
		Fold change of each gene				Biological replicate 1	1.12268	0.527133	0.976347	0.898475	1.07436	3.67781	1.05546	3.07355	1.0103	1.12572	0.96825	7.38825	1.0812	10.8619	0.93981	3.86112		Biological replicate 1	1.00633	0.644623
		normalized to the base level n Control (vehicle) group				Biological replicate 2	0.847794	0.425796	0.981799	0.963968	1.30733	2.6505	0.973655	3.51339	0.989703	1.32056	0.974736	8.69976	0.858604	1.79444	0.926856	4.77609		Biological replicate 2	0.997317	0.624382
						Biological replicate 3	1.02737	0.470966	1.0767	1.09855	1.27781	3.81323	1.10575	3.51647	1.0103	1.31392	1.04539	8.38661	1.10024	11.3227	1.0519	4.41683		Biological replicate 3	0.964147	0.667891
						Biological replicate 4	1.00215	0.222961	0.965152	0.985013	0.340499	3.5126	0.865134	3.32035	0.989703	1.17716	1.01162	7.34251	0.959963	11.399	1.08144	4.29347		Biological replicate 4	1.0322	0.616567
						p value		0.00410167		0.603287		0.0081501		0.000259301		0.0187387		0.000263981		0.04245		0.000428072		p value		0.000690658
