# Supplementary material for: Dual reporter genetic mouse models of pancreatic cancer identify an epithelial‐to‐mesenchymal transition‐independent metastasis program
Source: EMBO Mol Med. 2018 Aug 17;10(10):e9085. doi: 10.15252/emmm.201809085 (PMC6180301; doi:10.15252/emmm.201809085)
Supplement: Supplementary file 6 — Source Data for Figure 6 [file EMMM-10-e9085-s004.xlsx]

## Sheet: Figure 6
	Figure 6C Quantification of EGFP (epithelial-type) cancer cells and tdTomato (EMT) cancer cells in KPF;Fsp1-Cre;R26Dual PDAC mice
								%	%	%	Average%	Average%	Average%
		KPF;Fsp1-Cre;R26Dual			EMT phenotype	Epithelial phenotype	Transitioning	EMT phenotype	Epithelial phenotype	Transitioning	EMT phenotype	Epithelial phenotype	Transitioning
		Mouse ID	Image #	Total cell #	tdTomato	GFP	Tomato/GFP	tdTomato	GFP	Tomato/GFP	tdTomato	GFP	Tomato/GFP
		A369	1	97	4	92	1	4.12371	94.8454	1.03093	2.97067	96.1649	0.864476
			2	64	1	62	1	1.5625	96.875	1.5625
			3	31	1	30	0	3.22581	96.7742	0
		261x	1	123	1	120	2	0.813008	97.561	1.62602	2.45158	95.6195	1.92893
			2	101	3	95	3	2.9703	94.0594	2.9703
			3	84	3	80	1	3.57143	95.2381	1.19048
		219x	1	117	2	114	1	1.7094	97.4359	0.854701	2.62367	96.418	0.958301
			2	90	1	89	0	1.11111	98.8889	0
			3	99	5	92	2	5.05051	92.9293	2.0202
